# Supplementary material for: On the extent and role of the small proteome in the parasitic eukaryote Trypanosoma brucei
Source: BMC Biol. 2014 Feb 19;12:14. doi: 10.1186/1741-7007-12-14 (PMC3942054; doi:10.1186/1741-7007-12-14)
Supplement: Additional file 3 — Listing of the 178 transcripts (sheet 178 ORFs) and 42 transcripts (sheet 42 ORFs) encoding potential ORFs with matching peptides and hits in Kinetoplastids. Panigrahi et al.: A comprehensive analysis of Trypanosoma brucei mitochondrial proteome. Proteomics 2009, 9:434–450 [21]. Butter et al.: Comparative proteomics of two life cycle stages of stable isotope-labeled Trypanosoma brucei reveals novel components of the parasite's host adaptation machinery. Mol Cell Proteomics 2013, 12:172–179 [22]. viv, T. vivax; cru, T. cruzi; Leish, Leishmania; con, T. congolense; evansi, T. evansi. PTM Abbreviations: P, phosphorylation; S, sumoylation; PM, palmitoylation; G, glycosylation. Phosphorylation prediction: NetPhos http://www.cbs.dtu.dk/services/NetPhos/; Sumoylation prediction: http://sumosp.biocuckoo.org/; Palmitoylation Prediction: http://csspalm.biocuckoo.org/; Glycosylation Prediction: http://www.cbs.dtu.dk/services/YinOYang/. [file 1741-7007-12-14-S3.xlsx]

## Sheet: 178 ORFs
Additional File 3. Listing of the 178 transcripts (sheet 178 ORFs) and 42 transcripts (sheet 42 ORFs) encoding potential ORFs with matching peptides and hits in Kinetoplastids. Panigrahi et al.: A comprehensive analysis of Trypanosoma brucei mitochondrial proteome. Proteomics 2009, 9:434-450. Butter et al.: Comparative proteomics of two life cycle stages of stable isotope-labeled Trypanosoma bruc…
Transcript ID	Transcript Length	ORF aa	Panigrahi et al. MS	This study MS	Butter et al. MS	predicted TM	predicted SignalP	Protein BLAST Kinetoplastids minus T. brucei, E-value <0.1	Protein hit	Genome BLAST Kinetoplastids minus T. brucei, E-value <0.1	Genome hit
Tb11.NT.10	725	95	2P			1		viv, cru, Leish	Tb11.NT.10_3 [73 - 357]	con, viv, cru, Leish	Tb11.NT.10_3 [73 - 357]
Tb11.NT.29	796	62	2P	2P	3P	1		no hit		con, Leish	Tb11.NT.29_1 [145 - 330]
Tb1.NT.21	513	83	2P					con, cru, Leish	Tb1.NT.21_1 [128 - 376]	con, viv, cru Leish	Tb1.NT.21_1 [128 - 376]
Tb11.NT.66	473	94	1P	1P		1		Leish	Tb11.NT.66_1 [83 - 364]	con, viv, Leish	Tb11.NT.66_1 [83 - 364]
Tb11.NT.90	806	219	2P	1P	4P			con, viv, cru, Leish	Tb11.NT.90_1 [90 - 746]	con, viv, cru, Leish	Tb11.NT.90_1 [90 - 746]
Tb11.NT.181	478	96	1P	2P	3P	1		no hit		con, viv, Leish	Tb11.NT.181_1 [23 - 310]
Tb11.NT.222	826	93	2P			1		cru, Leish	Tb11.NT.222_2 [112 - 390]	con, viv, cru, Leish	Tb11.NT.222_2 [112 - 390]
Tb11.NT.223	702	106	1P					viv	Tb11.NT.223_2 [121 - 438]	viv, Leish	Tb11.NT.223_2 [121 - 438]
Tb2.NT.46	453	55	1P		2P	1	yes	Leish	Tb2.NT.46_1 [188 - 352]	con, viv, Leish	Tb2.NT.46_1 [188 - 352]
Tb5.NT.58	1311	73	1P		1P					con, viv, Leish	Tb5.NT.58_3 [314 - 532]
Tb6.NT.77	625	72	1P	1P	1P	1				con, viv, Leish	Tb6.NT.77_1 [40 - 255]
Tb8.NT.45	446	97	1P					con, viv	Tb8.NT.45_1 [117 - 407]	con, viv, Leish	Tb8.NT.45_1 [117 - 407]
Tb9.NT.52	652	86	1P	1P	3P	1		no hit		con, viv, Leish	Tb9.NT.52_2 [156 - 413]
Tb10.NT.86	605	93	2P	1P	2P	1		viv	Tb10.NT.86_1 [114 - 392]	con, viv, Leish	Tb10.NT.86_1 [114 - 392]
Tb10.NT.87	478	64	1P					viv	Tb10.NT.87_1 [119 - 310]	con, viv, Leish	Tb10.NT.87_1 [119 - 310]
Tb11.NT.6	606	92	1P		6P			viv, Leish	Tb11.NT.6_1 [162 - 437]	con, viv, Leish	Tb11.NT.6_1 [162 - 437]
Tb11.NT.142	1029	121		3P	10P			con, viv	Tb11.NT.142_1 [266 - 628]	con, viv	Tb11.NT.142_1 [266 - 628]
Tb11.NT.154	548	128		10P	14P			con, viv, cru, Leish	Tb11.NT.154_1 [41 - 424]	con, viv, cru, Leish	Tb11.NT.154_1 [41 - 424]
Tb11.NT.155	693	128		10P	14P			con, viv, cru, Leish	Tb11.NT.155_1 [119 - 502]	con, viv, cru, Leish	Tb11.NT.155_1 [119 - 502]
Tb11.NT.189	531	58			1P	1		Leish	Tb11.NT.189_1 [89 - 262]	con, viv, Leish	Tb11.NT.189_1 [89 - 262]
Tb11.NT.191	573	130			1P			viv, cru	Tb11.NT.191_2 [22 - 411]	con, viv, cru, Leish	Tb11.NT.191_2 [22 - 411]
Tb11.NT.28	1285	56		1P	1P			no hit	Tb11.NT.28_1 [105 - 272]	con, Leish	Tb11.NT.28_1 [105 - 272]
Tb11.NT.32	716	105			1P	2		Leish	Tb11.NT.32_1 [220 - 534]	viv, Leish	Tb11.NT.32_1 [220 - 534]
Tb11.NT.95	480	94		3P	1P			cru, Leish	Tb11.NT.95_2 [57 - 338]	cru, Leish	Tb11.NT.95_2 [57 - 338]
Tb3.NT.51	1659	40			1P	1		con, viv, cru, Leish, longer protein	Tb3.NT.51_1 [66 - 185]	con, viv, cru , Leish	Tb3.NT.51_1 [66 - 185]
Tb8.NT.7	494	81		2P	1P			no hit		con, viv, Leish	Tb8.NT.7_1 [55 - 297]
Tb8.NT.71	823	63			1P	1		no hit	Tb8.NT.71_2 [126 - 314]	con, viv, Leish	Tb8.NT.71_2 [126 - 314]
Tb10.NT.100	716	49		2P	2P					con, viv, Leish	Tb10.NT.100_2 [181 - 327]
Tb10.NT.145	567	86			2P				Tb10.NT.145_2 [161 - 418]		Tb10.NT.145_2 [161 - 418]
Tb11.NT.159	658	116		3P	2P			viv, cru, Leish	Tb11.NT.159_1 [36 - 383]	con, viv, cru, Leish	Tb11.NT.159_1 [36 - 383]
Tb3.NT.18	709	85		3P	2P	1		viv	Tb3.NT.18_1 [110 - 364]	con, viv, Leish	Tb3.NT.18_1 [110 - 364]
Tb8.NT.60	774	99			2P			cru, RHS	Tb8.NT.60_2 [6 - 302]	cru	Tb8.NT.60_2 [6 - 302]
Tb9.NT.41	1081	67			2P	1		viv, cru, Leish	Tb9.NT.41_2 [21 - 221]	viv, cru, Leish	Tb9.NT.41_2 [21 - 221]
Tb7.NT.52	967	83		6P	3P			con	Tb7.NT.52_2 [212 - 460]	no hit
Tb11.NT.133	880	90			4P			con, viv, cru, Leish	Tb11.NT.133_1 [140 - 409]	con, viv, cru, Leish	Tb11.NT.133_1 [140 - 409]
Tb5.NT.49	958	44			4P				see Tb5.NT.47_1 [146 - 739]
Tb5.NT.51	953	44			4P				see Tb5.NT.47_1 [146 - 739]
Tb11.NT.118	414	71			6P			viv, cru, Leish	Tb11.NT.118_2 [15 - 227]	con, cru, Leish	Tb11.NT.118_2 [15 - 227]
Tb11.NT.135	560	57		4P	7P			viv, cru, Leish	Tb11.NT.135_2 [62 - 232]	con, viv, cru, Leish	Tb11.NT.135_2 [62 - 232]
Tb11.NT.138	460	57		4P	7P			viv, cru, Leish	Tb11.NT.138_2 [95 - 265]	con, viv, cru, Leish	Tb11.NT.138_2 [95 - 265]
Tb11.NT.47	889	71			1P			viv, cru Leish	Tb11.NT.47_1 [243 - 455]	con, viv, cru, Leish	Tb11.NT.47_1 [243 - 455]
Tb3.NT.27	1480	126			4P	1		Tbg972.3.2480	Tb3.NT.27_2 [390 - 767]	con	Tb3.NT.27_2 [390 - 767]
Tb3.NT.28	1292	65			2P	1		LbrM.25.1970, TMD	Tb3.NT.28_2 [144 - 338]	con, viv, Leish	Tb3.NT.28_2 [144 - 338]
Tb8.NT.37	583	145			3P			Tbg972.8.1600, TcIL3000.8.1970	Tb8.NT.37_1 [23 - 457]	con, viv	Tb8.NT.37_1 [23 - 457]
Tb9.NT.7	640	108			2P	2		viv	Tb9.NT.7_2 [82 - 405]	con, viv, Leish	Tb9.NT.7_2 [82 - 405]
Tb10.NT.90	528	67			2P			Leish	Tb10.NT.90_1 [22 - 222]	con, viv, Leish	Tb10.NT.90_1 [22 - 222]
Tb11.NT.3	951	76			3P	1		cru, viv, Leish	Tb11.NT.3_1 [112 - 339]	con, vi, Leish	Tb11.NT.3_1 [112 - 339]
Tb11.NT.108	460	96			2P			no hit	Tb11.NT.108_1 [92 - 379]	con, Leish	Tb11.NT.108_1 [92 - 379]
Tb9.NT.72	716	117		1P		1		cru, Leish	Tb9.NT.72_3 [188 - 538]	viv, cru, Leish	Tb9.NT.72_3 [188 - 538]
Tb10.NT.13	333	62		1P				viv	Tb10.NT.13_1 [49 - 234]	con, viv, Leish	Tb10.NT.13_1 [49 - 234]
Tb11.NT.100	625	98		1P				viv, cru Leish	Tb11.NT.100_1 [141 - 434]	con, viv, cru, Leish	Tb11.NT.100_1 [141 - 434]
Tb11.NT.147	513	82		1P				Leish	Tb11.NT.147_2 [85 - 330]	con, Leish	Tb11.NT.147_2 [85 - 330]
Tb11.NT.177	4100	130		1P				no hit		con, viv	Tb11.NT.177_2 [311 - 700]
Tb4.NT.64	611	97		3P				Tb927.8.6990	Tb4.NT.64_1 [36 - 326]	con, cru	Tb4.NT.64_1 [36 - 326]
Tb11.NT.101	822	67		3P				no hit		con, viv, Leish	Tb11.NT.101_1 [102 - 302]
Tb11.NT.220	469	72		2P				viv	Tb11.NT.220_2 [112 - 327]	con, viv, Leish	Tb11.NT.220_2 [112 - 327]
Tb7.NT.14	733	81		1P				viv, Leish	Tb7.NT.14_1 [228 - 470]	con, viv, Leish	Tb7.NT.14_1 [228 - 470]
Tb7.NT.49	521	96		1P				Leish	Tb7.NT.49_2 [92 - 379]	con, viv	Tb7.NT.49_2 [92 - 379]
Tb10.NT.107	1516	99						cru, ESAG	Tb10.NT.107_6 [1219 - 1515]	cru	Tb10.NT.107_6 [1219 - 1515]
Tb10.NT.135	817	28						con, viv, cru, Leish	Tb10.NT.135_3 [735 - 818]	con, viv, cru, Leish	Tb10.NT.135_3 [735 - 818]
Tb10.NT.144	639	117							Tb10.NT.144_1 [107 - 457]		Tb10.NT.144_1 [107 - 457]
Tb10.NT.160	324	51							Tb10.NT.160_1 [24 - 176]		Tb10.NT.160_1 [24 - 176]
Tb10.NT.178	1967	90						viv	Tb10.NT.178_3 [591 - 860]	con	Tb11.NT.2_1 [25 - 285]
Tb10.NT.180	1651	124						no hit		con, viv, cru, Leish	Tb10.NT.180_1 [414 - 785]
Tb10.NT.35	1070	60						con, viv	Tb10.NT.35_2 [612 - 791]	viv	Tb10.NT.35_2 [612 - 791]
Tb10.NT.36	1021	60						con, viv	Tb10.NT.36_2 [572 - 751]	viv	Tb10.NT.36_2 [572 - 751]
Tb10.NT.61	317	35						cru, Leish	Tb10.NT.60_9 [1213 - 1362]	equip	Tb10.NT.61_1 [38 - 142]
Tb10.NT.74	544	42						con, viv, cru, Leish	Tb10.NT.74_1 [211 - 336]	con, viv, cru, Leish	Tb10.NT.74_1 [211 - 336]
Tb10.NT.79	848	79						no hit		viv, con, Leish	Tb10.NT.79_1 [21 - 257]
Tb11.NT.105	1103	54				1		con, viv, cru, Leish	Tb11.NT.105_1 [62 - 223]	con, viv, cru, Leish	Tb11.NT.105_1 [62 - 223]
Tb11.NT.109	856	178						con, viv	Tb11.NT.109_1 [2 - 535]	con, viv	Tb11.NT.109_1 [2 - 535]
Tb11.NT.110	612	118				3		no hit		con, Leish	Tb11.NT.110_2 [66 - 419]
Tb11.NT.112	665	119						con, viv, cru, Leish	Tb11.NT.112_1 [82 - 438]	con, viv, cru	Tb11.NT.112_1 [82 - 438]
Tb11.NT.126	676	113						cru, Leish	Tb11.NT.126_2 [20 - 358]	con, viv, cru, Leish	Tb11.NT.126_2 [20 - 358]
Tb11.NT.128	519	97						cru, Leish	Tb11.NT.128_1 [172 - 462]	con, viv, cru, Leish	Tb11.NT.128_1 [172 - 462]
Tb11.NT.145	387	59						viv	Tb11.NT.145_1 [60 - 236]	con, viv	Tb11.NT.145_1 [60 - 236]
Tb11.NT.151	1589	267						con, viv, cru, Leish	Tb11.NT.151_2 [28 - 828]	con, viv, cru, Leish	Tb11.NT.151_2 [28 - 828]
Tb11.NT.170	363	58						no hit		con, viv, Leish	Tb11.NT.170_1 [20 - 193]
Tb11.NT.183	423	51				1		no hit		con, viv	Tb11.NT.183_1 [93 - 245]
Tb11.NT.186	719	149						cru, Leish	Tb11.NT.186_1 [159 - 605]	con, cru, Leish	Tb11.NT.186_1 [159 - 605]
Tb11.NT.20	3634	139						viv, con, cru, Leish	Tb11.NT.20_3 [70 - 486]	viv, cru	Tb11.NT.20_3 [70 - 486]
Tb11.NT.211	557	67						no hit		con, viv, Leish	Tb11.NT.211_1 [196 - 396]
Tb11.NT.212	1631	95						no hit		con, viv, Leish	Tb11.NT.212_1 [177 - 461]
Tb11.NT.221	682	189				1		viv	Tb11.NT.221_4 [45 - 611]	no hit
Tb11.NT.49	1442	137						con, viv, cru	Tb11.NT.49_3 [321 - 731]	evansi RIME	Tb11.NT.49_3 [321 - 731]
Tb11.NT.5	520	92						cru, Leish	Tb11.NT.5_2 [12 - 287]	con, viv, cru, Leish	Tb11.NT.5_2 [12 - 287]
Tb11.NT.57	1193	259						con, viv, cru, Leish	Tb11.NT.57_3 [65 - 841]	con, viv, cru, Leish	Tb11.NT.57_3 [65 - 841]
Tb2.NT.23	712	67						no hit		con	Tb2.NT.23_1 [10 - 210]
Tb2.NT.25	878	81				1		no hit		con, viv, Leish	Tb2.NT.25_1 [173 - 415]
Tb2.NT.47	575	62				1	yes	viv, cru	Tb2.NT.47_1 [23 - 208]	viv	Tb2.NT.47_1 [23 - 208]
Tb2.NT.49	420	90						cru	Tb2.NT.49_2 [80 - 349]	con, viv, cru Leish	Tb2.NT.49_2 [80 - 349]
Tb2.NT.71	6004	67						no hit		con, viv	Tb2.NT.71_4 [1367 - 1567]
Tb2.NT.78	3269	50						con?	Tb2.NT.78_6 [1685 - 1834]	con?	Tb2.NT.78_3 [1408 - 1512]
Tb2.NT.82	3333	67						no hit		con	Tb2.NT.82_5 [1325 - 1525]
Tb2.NT.90	1921	74						RHS	Tb2.NT.90_2 [39 - 260]	RHS, equi	Tb2.NT.90_3 [232 - 369]
Tb3.NT.22	1912	129				4		con, , viv, cru, leish	Tb3.NT.22_1 [160 - 546]	con, viv, cru Leish	Tb3.NT.22_1 [160 - 546]
Tb3.NT.23	705	86						no hit		con, viv, Leish	Tb3.NT.23_2 [189 - 446]
Tb4.NT.2	3232	158				1		viv, cru, longer protein	Tb4.NT.2_5 [1042 - 1515]	con, viv	Tb4.NT.2_5 [1042 - 1515]
Tb4.NT.20	4513	187						con, viv	Tb4.NT.20_3 [520 - 1080]	con, viv	Tb4.NT.20_3 [520 - 1080]
Tb4.NT.5	1475	43						Pol III C-terminus?	Tb4.NT.5_1 [123 - 251], Tb4.NT.5_5 [337 - 561]		Tb4.NT.5_1 [123 - 251]
Tb4.NT.51	2495	44								RIME	Tb4.NT.51_1 [339 - 470]
Tb4.NT.51	2495	165						con, viv	Tb4.NT.51_2 [259 - 753]	RIME	Tb4.NT.51_2 [259 - 753]
Tb5.NT.13	1537	76				1		no hit		Leish	Tb5.NT.13_4 [662 - 889]
Tb5.NT.34	1030	46						con	Tb5.NT.34_1 [73 - 210]	con, viv	Tb5.NT.34_1 [73 - 210]
Tb5.NT.36	867	100				2		con, viv, cru, Leish	Tb5.NT.36_1 [207 - 506]	con, viv, cru, Leish	Tb5.NT.36_1 [207 - 506]
Tb5.NT.48	1281	44						no hit		evansi RIME	Tb5.NT.48_1 [294 - 425]
Tb5.NT.50	1453	44						no hit		evansi RIME	Tb5.NT.50_2 [465 - 596]
Tb5.NT.52	870	44						no hit		evansi RIME	Tb5.NT.52_2 [465 - 596]
Tb5.NT.82	972	106						con, viv, cru, Leish	Tb5.NT.82_1 [243 - 560]	con, viv, cru, Leish	Tb5.NT.82_1 [243 - 560]
Tb5.NT.83	627	96						con, viv	Tb5.NT.83_2 [86 - 373]	con, viv	Tb5.NT.83_2 [86 - 373]
Tb5.NT.84	3236	36						con, viv	Tb5.NT.84_9 [1028 - 1135]	con, viv	Tb5.NT.84_9 [1028 - 1135]
Tb5.NT.84	3236	83						con, viv	Tb5.NT.84_4 [274 - 522]	con, viv	Tb5.NT.84_4 [274 - 522]
Tb5.NT.84	3236	107						con, viv	Tb5.NT.84_7 [635 - 955]	con, viv	Tb5.NT.84_7 [635 - 955]
Tb5.NT.95	3678	42						no hit		viv	Tb5.NT.95_3 [265 - 390]
Tb6.NT.10	795	42						con, viv	Tb6.NT.10_2 [222 - 347]	viv	Tb6.NT.10_2 [222 - 347]
Tb6.NT.38	736	34				1		viv, cru, Leish	Tb6.NT.38_1 [263 - 364]	no hit
Tb6.NT.4	2915	71						con	Tb6.NT.4_10 [1813 - 2025]	con, viv	Tb6.NT.4_6 [1122 - 1598]
Tb6.NT.58	4128	25						con, viv	Tb6.NT.58_7 [1898 - 1972]	con, viv	Tb6.NT.58_7 [1898 - 1972]
Tb6.NT.58	4128	31						con, viv	Tb6.NT.58_14 [2714 - 2806]	con, viv	Tb6.NT.58_14 [2714 - 2806]
Tb6.NT.58	4128	40						con, viv	Tb6.NT.58_8 [2177 - 2296]	con, viv	Tb6.NT.58_8 [2177 - 2296]
Tb6.NT.58	4128	52						con, viv	Tb6.NT.58_9 [2296 - 2451]	con, viv	Tb6.NT.58_9 [2296 - 2451]
Tb6.NT.58	4128	53						con, viv	Tb6.NT.58_4 [1133 - 1291]	con, viv	Tb6.NT.58_4 [1133 - 1291]
Tb6.NT.58	4128	57						con, viv	Tb6.NT.58_19 [3544 - 3714]	con, viv	Tb6.NT.58_19 [3544 - 3714]
Tb6.NT.58	4128	74						con, viv	Tb6.NT.58_11 [2406 - 2627]	con, viv	Tb6.NT.58_11 [2406 - 2627]
Tb6.NT.58	4128	77						con, viv	Tb6.NT.58_6 [1410 - 1640]	con, viv	Tb6.NT.58_6 [1410 - 1640]
Tb6.NT.58	4128	83				1		con, viv	Tb6.NT.58_18 [3197 - 3445]	con, viv	Tb6.NT.58_18 [3197 - 3445]
Tb6.NT.58	4128	86						con, viv	Tb6.NT.58_3 [449 - 706]	con, viv	Tb6.NT.58_3 [449 - 706]
Tb6.NT.58	4128	99						con, viv	Tb6.NT.58_1 [120 - 416]	con, viv	Tb6.NT.58_1 [120 - 416]
Tb6.NT.58	4128	143						con, viv	Tb6.NT.58_16 [2704 - 3132]	con, viv	Tb6.NT.58_16 [2704 - 3132]
Tb6.NT.62	1376	139					yes	RHS	Tb6.NT.62_3 [267 - 683]	RHS	Tb6.NT.62_3 [267 - 683]
Tb6.NT.79	3556	48						con, viv, cru	Tb6.NT.79_15 [2405 - 2548]	con, viv	Tb6.NT.79_5 [912 - 1016]
Tb7.NT.102	757	50				1	yes	evansi	Tb7.NT.102_1 [179 - 328]	evansi	Tb7.NT.102_1 [179 - 328]
Tb7.NT.107	1051	62						con	Tb7.NT.107_2 [132 - 317]	con	Tb7.NT.107_2 [132 - 317]
Tb7.NT.4	623	61				1		no hit		con, viv	Tb7.NT.4_1 [83 - 265]
Tb7.NT.55	671	139				1	yes	viv, cru	Tb7.NT.55_2 [101 - 517]	con, viv, Leish	Tb7.NT.55_2 [101 - 517]
Tb7.NT.6	866	87				1		no hit		con, viv, Leish	Tb7.NT.6_1 [108 - 368]
Tb7.NT.63	817	128				3		viv	Tb7.NT.63_2 [91 - 474]	viv	Tb7.NT.63_2 [91 - 474]
Tb7.NT.66	3686	170						no hit		con	Tb7.NT.66_2 [335 - 844]
Tb7.NT.70	2007	64						con, viv	Tb7.NT.70_4 [1248 - 1439]	retro
Tb7.NT.71	2008	64						con, viv	Tb7.NT.71_5 [1249 - 1440]	retro
Tb7.NT.72	2008	64						con, viv	Tb7.NT.72_5 [1249 - 1440]	retro
Tb7.NT.73	1958	64						con, viv, retro	Tb7.NT.73_5 [1249 - 1440]	retro	Tb7.NT.73_5 [1249 - 1440]
Tb7.NT.82	763	85						con, viv, Leish	Tb7.NT.82_2 [64 - 318]	con, viv, Leish	Tb7.NT.82_2 [64 - 318]
Tb7.NT.9	3092	139						con, cru	Tb7.NT.9_1 [143 - 559]	con, cru, evansi	Tb7.NT.9_1 [143 - 559]
Tb8.NT.1	2459	102						con, viv	Tb8.NT.1_8 [1693 - 1998]	con, viv	Tb8.NT.1_8 [1693 - 1998]
Tb8.NT.108	841	73						no hit		con, viv	Tb8.NT.108_1 [34 - 252]
Tb8.NT.141	878	43						viv	Tb8.NT.141_1 [31 - 159]	viv	Tb8.NT.141_1 [31 - 159]
Tb8.NT.142	3972	25						con, viv	Tb8.NT.142_6 [974 - 1048]	con, viv	Tb8.NT.142_6 [974 - 1048]
Tb8.NT.142	3972	70						con, viv	Tb8.NT.142_4 [711 - 920]	con, viv	Tb8.NT.142_4 [711 - 920]
Tb8.NT.142	3972	88						con, viv	Tb8.NT.142_10 [1690 - 1953]	con, viv	Tb8.NT.142_10 [1690 - 1953]
Tb8.NT.142	3972	100						con, viv	Tb8.NT.142_2 [40 - 339]	con, viv	Tb8.NT.142_2 [40 - 339]
Tb8.NT.145	1276	45				1		no hit		evansi	Tb8.NT.145_5 [849 - 983]
Tb8.NT.146	612	33						no hit		evansi	Tb8.NT.146_2 [288 - 386]
Tb8.NT.39	428	84				1		viv	Tb8.NT.39_1 [56 - 307]	con, viv	Tb8.NT.39_1 [56 - 307]
Tb8.NT.49	1527	42						con	Tb8.NT.49_2 [670 - 795]	con, Leish	Tb8.NT.49_1 [535 - 633]
Tb8.NT.74	479	67						no hit		viv, Leish	Tb8.NT.74_2 [111 - 311]
Tb8.NT.79	855	102						con, viv	Tb8.NT.79_2 [13 - 318]	con, viv	Tb8.NT.79_2 [13 - 318]
Tb9.NT.101	1050	90						con, viv, cru, Leish	Tb9.NT.101_2 [25 - 294]	con, viv, cru, Leish	Tb9.NT.101_2 [25 - 294]
Tb9.NT.104	5836	125						con, viv, cru, Leish	Tb9.NT.104_2 [307 - 681]	no hit
Tb9.NT.107	1115	67						no hit		con, viv, Leish	Tb9.NT.107_3 [446 - 646]
Tb9.NT.12	763	100				2		no hit		viv, cru, Leish	Tb9.NT.12_6 [463 - 762]
Tb9.NT.21	1197	62						con, viv, cru	Tb9.NT.21_5 [877 - 1062]	viv, cru	Tb9.NT.21_5 [877 - 1062]
Tb9.NT.3	429	75						no hit		con, viv, Leish	Tb9.NT.3_1 [13 - 237]
Tb9.NT.5	612	72				1		no hit		con, viv	Tb9.NT.5_1 [51 - 266]
Tb9.NT.56	443	92						no hit		viv, Leish	Tb9.NT.56_1 [13 - 288]
Tb9.NT.69	3160	63						con, viv, cru, Leish	Tb9.NT.69_1 [2972 - 3160]	con, viv, cru, Leish	Tb9.NT.69_1 [2972 - 3160]
Tb9.NT.81	3675	99						RHS	Tb9.NT.81_4 [957 - 1253]	evansi	Tb9.NT.81_4 [957 - 1253]
Tb9.NT.84	1884	64				1		no hit		cru	Tb9.NT.84_3 [571 - 762]
Tb9.NT.9	1439	202						con, viv, cru, Leish	Tb9.NT.9_3 [751 - 1356]	con, viv, cru, Leish	Tb9.NT.9_3 [751 - 1356]
Tb9.NT.91	1547	73						con, viv, cru, Leish	Tb9.NT.91_3 [623 - 841]	con, viv, cru, Leish	Tb9.NT.91_3 [623 - 841]
Tb9.NT.97	5309	103						cru	Tb9.NT.97_11 [2020 - 2328]	evansi	Tb9.NT.97_10 [2199 - 2324]
Tb1.NT.22	733	89						vivax	Tb1.NT.22_2 [46 - 312]	viv, con, Leish	Tb1.NT.22_2 [46 - 312]
Tb1.NT.1	538	88				2		no hit		evansi	Tb1.NT.1_1 [175 - 438]
T. b. ONLY
Tb11.NT.120	581	33			1P			no hit	Tb11.NT.120_1 [192 - 290]	no hit
Tb10.NT.105	426	64			2P	1		Tb only	Tb10.NT.105_1 [63 - 254]	Tb only
Tb2.NT.7	1212	69			4P			Tb only	Tb2.NT.7_1 [153 - 359]	Tb only
Tb2.NT.27	3717	126			4P			Tbg.972.2.1750, 7 copies, Tb only	Tb2.NT.27_16 [3012 - 3386]	Tb only
Tb5.NT.47	951	198			4P			Tbg972.5.2800	Tb5.NT.47_1 [146 - 739]; also Tb5.NT.49_1 [153 - 746];Tb5.NT.51_1 [148 - 741]

## Sheet: 42 ORFs
Additional File 3. Listing of the set of 42 selected transcripts encoding potential ORFs (sheet 42 ORFs). Panigrahi et al.: A comprehensive analysis of Trypanosoma brucei mitochondrial proteome. Proteomics 2009, 9:434-450. Butter et al.: Comparative proteomics of two life cycle stages of stable isotope-labeled Trypanosoma brucei reveals novel components of the parasite's host adaptation machinery…
Transcript ID	Transcript Length	ORF aa	Panigrahi et al. MS	This study MS	Butter et al. MS	predicted TM	predicted SignalP	Predicted PTM	Protein BLAST Kinetoplastids minus T. brucei, E-value <0.1	Protein hit	Genome BLAST Kinetoplastids minus T. brucei, E-value <0.1	Genome hit
Tb1.NT.21	513	83	2P					P	con, cru, Leish	Tb1.NT.21_1 [128 - 376]	con, viv, cru Leish	Tb1.NT.21_1 [128 - 376]
Tb10.NT.100	716	49		2P	2P			P, PM, G			con, viv, Leish	Tb10.NT.100_2 [181 - 327]
Tb10.NT.13	333	62		1P				P	viv	Tb10.NT.13_1 [49 - 234]	con, viv, Leish	Tb10.NT.13_1 [49 - 234]
Tb10.NT.86	605	93	2P	1P		1		P, PM	viv	Tb10.NT.86_1 [114 - 392]	con, viv, Leish	Tb10.NT.86_1 [114 - 392]
Tb10.NT.87	478	64	1P					P, PM	viv	Tb10.NT.87_1 [119 - 310]	con, viv, Leish	Tb10.NT.87_1 [119 - 310]
Tb10.NT.90	528	67			2P			P, S, G	Leish	Tb10.NT.90_1 [22 - 222]	con, viv, Leish	Tb10.NT.90_1 [22 - 222]
Tb11.NT.10	725	95	2P			1		P, G	viv, cru, Leish	Tb11.NT.10_3 [73 - 357]	con, viv, cru, Leish	Tb11.NT.10_3 [73 - 357]
Tb11.NT.100	625	98		1P				P	viv, cru Leish	Tb11.NT.100_1 [141 - 434]	con, viv, cru, Leish	Tb11.NT.100_1 [141 - 434]
Tb11.NT.101	822	67		3P				P, PM, G	no hit		con, viv, Leish	Tb11.NT.101_1 [102 - 302]
Tb11.NT.108	460	96			2P			P, G	no hit	Tb11.NT.108_1 [92 - 379]	con, Leish	Tb11.NT.108_1 [92 - 379]
Tb11.NT.147	513	82		1P				P, PM	Leish	Tb11.NT.147_2 [85 - 330]	con, Leish	Tb11.NT.147_2 [85 - 330]
Tb11.NT.177	4100	130		1P				P	no hit		con, viv	Tb11.NT.177_2 [311 - 700]
Tb11.NT.181	478	96	1P	2P	3P	1		P	no hit		con, viv, Leish	Tb11.NT.181_1 [23 - 310]
Tb11.NT.220	469	72		2P				P, PM, G	viv	Tb11.NT.220_2 [112 - 327]	con, viv, Leish	Tb11.NT.220_2 [112 - 327]
Tb11.NT.222	826	93	2P			1		P, G	cu, Leish	Tb11.NT.222_2 [112 - 390]	con, viv, cru, Leish	Tb11.NT.222_2 [112 - 390]
Tb11.NT.223	702	106	1P					P, S, PM	viv	Tb11.NT.223_2 [121 - 438]	viv, Leish	Tb11.NT.223_2 [121 - 438]
Tb11.NT.28	1285	56		1P	1P			P, G	no hit	Tb11.NT.28_1 [105 - 272]	con, Leish	Tb11.NT.28_1 [105 - 272]
Tb11.NT.29	796	62	2P	2P	3P	1		P, PM	no hit		con, Leish	Tb11.NT.29_1 [145 - 330]
Tb11.NT.3	951	76			3P	1		P, S, G	cru, viv, Leish	Tb11.NT.3_1 [112 - 339]	con, vi, Leish	Tb11.NT.3_1 [112 - 339]
Tb11.NT.47	889	71			1P			P	viv, cru Leish	Tb11.NT.47_1 [243 - 455]	con, viv, cru, Leish	Tb11.NT.47_1 [243 - 455]
Tb11.NT.6	606	92	1P		6P			P, S, G	viv, Leish	Tb11.NT.6_1 [162 - 437]	con, viv, Leish	Tb11.NT.6_1 [162 - 437]
Tb11.NT.66	473	94	1P	1P		1		P, PM	Leish	Tb11.NT.66_1 [83 - 364]	con, viv, Leish	Tb11.NT.66_1 [83 - 364]
Tb11.NT.90	806	219	2P	1P	4P			P, S	con, viv, cru, Leish	Tb11.NT.90_1 [90 - 746]	con, viv, cru, Leish	Tb11.NT.90_1 [90 - 746]
Tb11.NT.95	480	94		3P	1P			P, PM	cru, Leish	Tb11.NT.95_2 [57 - 338]	cru, Leish	Tb11.NT.95_2 [57 - 338]
Tb2.NT.46	453	55	1P		2P	1	yes	P, PM	Leish	Tb2.NT.46_1 [188 - 352]	con, viv, Leish	Tb2.NT.46_1 [188 - 352]
Tb3.NT.18	709	85		3P	2P	1		P	viv	Tb3.NT.18_1 [110 - 364]	con, viv, Leish	Tb3.NT.18_1 [110 - 364]
Tb3.NT.27	1480	126			4P	1		P, G	Tbg972.3.2480	Tb3.NT.27_2 [390 - 767]	con	Tb3.NT.27_2 [390 - 767]
Tb3.NT.28	1292	65			2P	1		P	LbrM.25.1970, TMD	Tb3.NT.28_2 [144 - 338]	con, viv, Leish	Tb3.NT.28_2 [144 - 338]
Tb4.NT.64	611	97		3P				P, PM	Tb927.8.6990	Tb4.NT.64_1 [36 - 326]	con, cru	Tb4.NT.64_1 [36 - 326]
Tb5.NT.58	1311	73	1P		1P			P, PM			con, viv, Leish	Tb5.NT.58_3 [314 - 532]
Tb6.NT.77	625	72	1P	1P	1P	1		P, G			con, viv, Leish	Tb6.NT.77_1 [40 - 255]
Tb7.NT.14	733	81		1P				P, S, PM	viv, Leish	Tb7.NT.14_1 [228 - 470]	con, viv, Leish	Tb7.NT.14_1 [228 - 470]
Tb7.NT.49	521	96		1P				P	Leish	Tb7.NT.49_2 [92 - 379]	con, viv	Tb7.NT.49_2 [92 - 379]
Tb7.NT.52	967	83		6P	3P			P, S	con	Tb7.NT.52_2 [212 - 460]	no hit
Tb8.NT.37	583	145			3P			P	Tbg972.8.1600, TcIL3000.8.1970	Tb8.NT.37_1 [23 - 457]	con, viv	Tb8.NT.37_1 [23 - 457]
Tb8.NT.45	446	97	1P					P	con, viv	Tb8.NT.45_1 [117 - 407]	con, viv, Leish	Tb8.NT.45_1 [117 - 407]
Tb8.NT.7	494	81		2P	1P			P	no hit		con, viv, Leish	Tb8.NT.7_1 [55 - 297]
Tb9.NT.52	652	86	1P	1P	3P	1		P, PM	no hit		con, viv, Leish	Tb9.NT.52_2 [156 - 413]
Tb9.NT.7	640	108			2P	2		P	viv	Tb9.NT.7_2 [82 - 405]	con, viv, Leish	Tb9.NT.7_2 [82 - 405]
Tb9.NT.72	716	117		1P		1		P	cru, Leish	Tb9.NT.72_3 [188 - 538]	viv, cru, Leish	Tb9.NT.72_3 [188 - 538]
Tb10.NT.105	426	64			2P	1		P	Tb only	Tb10.NT.105_1 [63 - 254]	Tb only
Tb2.NT.7	1212	69			4P			P	Tb only	Tb2.NT.7_1 [153 - 359]	Tb only
