# Supplementary material for: On the extent and role of the small proteome in the parasitic eukaryote Trypanosoma brucei
Source: BMC Biol. 2014 Feb 19;12:14. doi: 10.1186/1741-7007-12-14 (PMC3942054; doi:10.1186/1741-7007-12-14)
Supplement: Additional file 4 — T. brucei predicted ORFs conserved in representative eukaryotes. BLAST bit scores of T. brucei predicted ORFs with potential homologs in representative eukaryotes. Bit scores are shown after the accession number and they represent a normalized version of the raw BLAST alignment score. [file 1741-7007-12-14-S4.xlsx]

## Sheet: Sheet3
Additional File 4. T. brucei predicted ORFs conserved in representative eukaryotes. BLAST bit scores of T. brucei predicted ORFs with potential homologs in representative eukaryotes. Bit scores are shown after the accession number and they represent a normalized version of the raw BLAST alignment score.
Transcript	Transcript Length	ORF aa	Protein hit	Predicted function	S. cerevisiae	C. elegans	A. thaliana	D. melanogaster	M. musculus	H. sapiens
Tb3.NT.22	1912	129	Tb3.NT.22_1 [160 - 546]	vacuolar protein sorting 55 family protein	0	NP_495238; 37	AAL25604; 46.6	NP_726490; 44.3	0	0
Tb5.NT.82	972	106	Tb5.NT.82_1 [243 - 560]	RING-box protein 2	NP_014508; 47.4	NP_491849; 59.7	NP_568396; 54.7	NP_610691; 55.1	XP_911668; 56.2	NP_055060; 56.2
Tb7.NT.49	521	96	Tb7.NT.49_2 [92 - 379]	BBSome-interacting protein 1	0	0	0	0	NP_001182277; 38.5	NP_001182234; 36.2
Tb10.NT.145	567	86	Tb10.NT.145_2 [161 - 418]	ribosomal protein S27	NP_012766; 103	NP_503134; 94.7	CAB71041; 103	NP_001247301; 107	EDL12362; 87	NP_057004; 96.3
Tb11.NT.118	414	71	Tb11.NT.118_2 [15 - 227]	ribosomal protein L29	NP_116690; 43.5	NP_001255763; 47.4	NP_187326; 44.3	NP_477203; 51.6	XP_357236; 43.9	AAH71909; 44.3
Tb11.NT.32	716	105	Tb11.NT.32_1 [220 - 534]	presenilin enhancer	0	0	0	NP_788401; 35	0	0
Tb11.NT.47	889	71	Tb11.NT.47_1 [243 - 455]	pol II subunit hsRPB10	AAA34995; 42.7	NP_490923; 81.3	NP_849640; 83.2	NP_651280; 78.2	NP_079869; 78.6	NP_066951; 78.6
Tb11.NT.133	880	90	Tb11.NT.133_1 [140 - 409]	dynein light chain	NP_010712; 82.4	NP_498422; 119	NP_193328; 108	NP_525075; 119	NP_001001185; 121	NP_003737; 120
Tb11.NT.135	560	57	Tb11.NT.135_2 [62 - 232]	40S ribosomal protein S29	NP_013492; 63.9	NP_497263; 56.6	NP_189984; 65.5	NP_649946; 60.8	EDL03271; 55.1	NP_001023; 62.8
Tb11.NT.138	460	57	Tb11.NT.138_2 [95 - 265]	40S ribosomal protein S29	NP_013492; 63.9	NP_497263; 56.6	NP_189984; 65.5	NP_649946; 60.8	EDL03271; 55.1	NP_001023; 62.8
Tb11.NT.154	548	128	Tb11.NT.154_1 [41 - 424]	60S ribosomal protein L40	NP_012118; 223	NP_499695; 227	NP_565836; 217	NP_476776; 220	EDL25081; 213	NP_003324; 217
Tb11.NT.155	693	128	Tb11.NT.155_1 [119 - 502]	60S ribosomal protein L40	NP_012118; 223	NP_499695; 227	NP_565836; 217	NP_476776; 220	EDL25081; 213	NP_003324; 217
Tb11.NT.220	469	72	Tb11.NT.220_2 [112 - 327]	cytochrome c oxidase assembly factor 6	NP_013972; 33.1	NP_001122564; 34.7	0	0	NP_778152; 43.5	NP_001193570; 40.8
