# Supplementary material for: On the extent and role of the small proteome in the parasitic eukaryote Trypanosoma brucei
Source: BMC Biol. 2014 Feb 19;12:14. doi: 10.1186/1741-7007-12-14 (PMC3942054; doi:10.1186/1741-7007-12-14)
Supplement: Additional file 5 — Survey of conserved domains in 173 T. brucei predicted ORFs. [file 1741-7007-12-14-S5.xlsx]

## Sheet: CD search data 173 ORFs
Additional File 5. Survey of conserved domains in 173 T. brucei predicted ORFs
Query	Hit type	PSSM-ID	From	To	E-Value	Bitscore	Accession	Short name	Incomplete	Superfamily
Q#7 - >Tb2.NT.90_2 [3	multi-dom	233499	41	74	4.00143e-14	66.0051	TIGR01631	Trypano_RHS	C	-
Q#8 - >Tb2.NT.23_1 [1	superfamily	246616	35	57	0.0921247	28.5628	cl14105	MetH superfamily	NC	-
Q#11 - >Tb2.NT.47_1 [2	superfamily	248411	29	55	0.0410899	29.1502	cl17857	DUF2278 superfamily	C	-
Q#12 - >Tb2.NT.49_2 [8	multi-dom	221257	17	79	0.0362155	30.3502	pfam11838	DUF3358	C	-
Q#14 - >Tb3.NT.22_1 [1	specific	217917	7	124	5.54581e-22	84.9582	pfam04133	Vps55	-	cl04413
Q#14 - >Tb3.NT.22_1 [1	superfamily	217917	7	124	5.54581e-22	84.9582	cl04413	Vps55 superfamily	-	-
Q#16 - >Tb3.NT.27_2 [3	multi-dom	183143	34	57	0.0214099	32.2259	PRK11459	PRK11459	C	-
Q#17 - >Tb3.NT.28_2 [1	multi-dom	237612	3	46	0.0922071	28.8134	PRK14108	PRK14108	NC	-
Q#20 - >Tb4.NT.5_1 [12	superfamily	215994	9	43	8.29734e-12	57.1657	cl17753	RNA_pol_Rpb2_6 superfamily	NC	-
Q#27 - >Tb5.NT.36_1 [2	multi-dom	225613	7	85	0.0838262	29.6465	COG3071	HemY	C	-
Q#29 - >Tb5.NT.49_1 [1	superfamily	245018	72	116	0.0291473	33.1701	cl09134	NurA superfamily	N	-
Q#31 - >Tb5.NT.51_1 [1	superfamily	245018	72	116	0.0291473	33.1701	cl09134	NurA superfamily	N	-
Q#34 - >Tb5.NT.82_1 [2	specific	221705	37	94	1.41738e-13	60.9041	pfam12678	zf-rbx1	N	cl17238	RING-finger (Really Interesting New Gene) domain, a specialized type of Zn-finger of 40 to 60 residues that binds two atoms of zinc
Q#34 - >Tb5.NT.82_1 [2	superfamily	247792	37	94	1.41738e-13	60.9041	cl17238	RING superfamily	N	-
Q#37 - >Tb5.NT.84_7 [6	multi-dom	234977	44	91	0.0837907	30.0923	PRK01741	PRK01741	C	-
Q#55 - >Tb6.NT.62_3 [2	multi-dom	233499	9	86	7.43992e-10	55.2195	TIGR01631	Trypano_RHS	N	-
Q#56 - >Tb6.NT.77_1 [4	superfamily	243360	7	64	0.0400911	29.9751	cl03253	SAM_decarbox superfamily	NC	-
Q#61 - >Tb7.NT.14_1 [2	superfamily	247723	11	77	5.84854e-08	44.9059	cl17169	RRM_SF superfamily	-	-	RNA recognition motif (RRM) superfamily ;RRM, also known as RBD (RNA binding domain)
Q#65 - >Tb7.NT.63_2 [9	superfamily	199903	52	92	0.095698	30.6177	cl15689	CobN_like superfamily	N	-
Q#74 - >Tb8.NT.1_8 [16	superfamily	245206	50	87	0.0737229	29.9356	cl09931	NADB_Rossmann superfamily	NC	-
Q#76 - >Tb8.NT.37_1 [2	superfamily	247723	57	87	0.0741173	29.6213	cl17169	RRM_SF superfamily	N	-
Q#87 - >Tb8.NT.142_4 [	superfamily	241750	4	69	0.0095946	31.5357	cl00281	metallo-dependent_hydrolases superfamily	N	-
Q#98 - >Tb9.NT.21_5 [8	superfamily	245818	9	52	1.00002e-06	42.9526	cl11966	Rel-Spo_like superfamily	N	-
Q#100 - >Tb9.NT.101_2 [	superfamily	148383	51	85	0.00128246	32.2247	cl06008	CHCH superfamily	-	-
Q#101 - >Tb9.NT.52_2 [1	multi-dom	215556	39	64	0.0764509	29.3793	PLN03064	PLN03064	NC	-
Q#103 - >Tb9.NT.104_2 [	superfamily	245716	97	117	0.0396582	29.5197	cl11592	zf-CCCH superfamily	-	-	Zn-finger
Q#105 - >Tb9.NT.107_3 [	superfamily	242274	27	63	0.0137983	31.2959	cl01053	SGNH_hydrolase superfamily	N	-
Q#107 - >Tb9.NT.81_4 [9	superfamily	140236	2	30	0.000495891	36.5419	cl11950	PTZ00209 superfamily	NC	-
Q#109 - >Tb9.NT.91_3 [6	specific	238093	11	49	9.97746e-08	43.5884	cd00162	RING	-	cl17238	RING-finger (Really Interesting New Gene) domain, a specialized type of Zn-finger of 40 to 60 residues that binds two atoms of zinc
Q#109 - >Tb9.NT.91_3 [6	superfamily	247792	11	49	9.97746e-08	43.5884	cl17238	RING superfamily	-	-
Q#110 - >Tb10.NT.13_1 [	superfamily	243070	2	30	0.0407561	29.1821	cl02526	Peptidase_S41 superfamily	N	-
Q#112 - >Tb10.NT.35_2 [	superfamily	246679	7	51	0.0187948	29.5	cl14632	Glo_EDI_BRP_like superfamily	NC	-
Q#115 - >Tb10.NT.74_1 [	superfamily	215859	1	35	0.0254137	29.1067	cl18347	Peptidase_S9 superfamily	N	-
Q#116 - >Tb10.NT.79_1 [	multi-dom	216834	20	70	0.00569908	32.3294	pfam01992	vATP-synt_AC39	N	-
Q#117 - >Tb10.NT.86_1 [	superfamily	221276	16	47	0.0776527	28.6774	cl13326	DUF3382 superfamily	N	-
Q#122 - >Tb10.NT.135_3	multi-dom	233506	1	24	0.000138919	36.1504	TIGR01647	ATPase-IIIA_H	NC	-
Q#123 - >Tb10.NT.144_1	superfamily	147395	36	77	5.59865e-09	47.9644	cl04973	Dpy-30 superfamily	-	-
Q#124 - >Tb10.NT.145_2	specific	185434	1	85	1.00403e-50	156.369	PTZ00083	PTZ00083	-	cl00897
Q#124 - >Tb10.NT.145_2	superfamily	242179	1	85	1.00403e-50	156.369	cl00897	Ribosomal_S27e superfamily	-	-
Q#124 - >Tb10.NT.145_2	multi-dom	165774	5	85	5.64037e-36	118.758	PLN00209	PLN00209	-	-
Q#125 - >Tb10.NT.160_1	specific	99751	5	51	7.32145e-14	59.4813	cd06257	DnaJ	-	cl02542
Q#125 - >Tb10.NT.160_1	superfamily	243077	5	51	7.32145e-14	59.4813	cl02542	DnaJ superfamily	-	-
Q#126 - >Tb10.NT.178_3	superfamily	245201	14	51	0.0681392	29.4658	cl09925	PKc_like superfamily	NC	-
Q#127 - >Tb11.NT.3_1 [1	superfamily	219110	3	69	0.0495844	28.0371	cl05913	RAMP4 superfamily	-	-	Ribosome associated membrane protein RAMP4
Q#131 - >Tb11.NT.20_3 [	multi-dom	217752	41	124	0.0110078	33.5831	pfam03833	PolC_DP2	NC	-
Q#134 - >Tb11.NT.32_1 [	superfamily	192496	10	40	0.003433	32.7042	cl10935	PEN-2 superfamily	C	-
Q#135 - >Tb11.NT.47_1 [	specific	189881	1	60	8.54731e-30	101.501	pfam01194	RNA_pol_N	-	cl00712
Q#135 - >Tb11.NT.47_1 [	superfamily	242042	1	60	8.54731e-30	101.501	cl00712	RNA_pol_N superfamily	-	-
Q#138 - >Tb11.NT.66_1 [	multi-dom	237305	52	67	0.0847069	29.3747	PRK13207	ureC	N	-
Q#139 - >Tb11.NT.90_1 [	superfamily	247723	97	155	0.0177885	32.1805	cl17169	RRM_SF superfamily	-	-
Q#140 - >Tb11.NT.95_2 [	specific	201791	5	41	2.54806e-05	37.4241	pfam01428	zf-AN1	-	cl01438	Zn finger
Q#140 - >Tb11.NT.95_2 [	superfamily	207411	5	41	2.54806e-05	37.4241	cl01438	zf-AN1 superfamily	-	-
Q#140 - >Tb11.NT.95_2 [	superfamily	248382	48	90	0.0201293	31.0371	cl17828	DUF899 superfamily	C	-
Q#142 - >Tb11.NT.101_1	superfamily	247792	15	58	0.0197258	28.4997	cl17238	RING superfamily	-	-	RING-finger (Really Interesting New Gene) domain, a specialized type of Zn-finger of 40 to 60 residues that binds two atoms of zinc
Q#145 - >Tb11.NT.109_1	multi-dom	218016	11	140	0.0269047	33.2466	pfam04303	PrpF	N	-
Q#146 - >Tb11.NT.110_2	multi-dom	235139	47	95	0.0360123	31.3463	PRK03612	PRK03612	NC	-
Q#147 - >Tb11.NT.112_1	superfamily	220410	2	54	0.0721337	30.5485	cl10772	LCD1 superfamily	C	-
Q#148 - >Tb11.NT.118_2	specific	140217	1	70	1.41194e-23	85.8798	PTZ00190	PTZ00190	-	cl15447
Q#148 - >Tb11.NT.118_2	superfamily	210108	1	70	1.41194e-23	85.8798	cl15447	Ribosomal_L29e superfamily	-	-
Q#150 - >Tb11.NT.128_1	superfamily	241645	9	93	9.54995e-07	42.0105	cl00155	UBQ superfamily	-	-
Q#151 - >Tb11.NT.133_1	specific	189895	7	90	1.02914e-43	138.46	pfam01221	Dynein_light	-	cl03131
Q#151 - >Tb11.NT.133_1	superfamily	194545	7	90	1.02914e-43	138.46	cl03131	Dynein_light superfamily	-	-
Q#152 - >Tb11.NT.135_2	specific	185518	1	57	5.07494e-23	83.1957	PTZ00218	PTZ00218	-	cl00355
Q#152 - >Tb11.NT.135_2	superfamily	241811	1	57	5.07494e-23	83.1957	cl00355	Ribosomal_S14 superfamily	-	-
Q#153 - >Tb11.NT.138_2	specific	185518	1	57	5.07494e-23	83.1957	PTZ00218	PTZ00218	-	cl00355
Q#153 - >Tb11.NT.138_2	superfamily	241811	1	57	5.07494e-23	83.1957	cl00355	Ribosomal_S14 superfamily	-	-
Q#154 - >Tb11.NT.142_1	superfamily	245815	34	75	0.025776	31.7057	cl11961	ALDH-SF superfamily	C	-
Q#155 - >Tb11.NT.145_1	multi-dom	240439	23	47	0.0779307	28.8294	PTZ00491	PTZ00491	C	-
Q#157 - >Tb11.NT.151_2	superfamily	241737	126	267	1.43414e-82	253.537	cl00264	Ferritin_like superfamily	N	-
Q#157 - >Tb11.NT.151_2	superfamily	241737	6	84	1.98263e-44	154.156	cl00264	Ferritin_like superfamily	C	-
Q#158 - >Tb11.NT.154_1	specific	176398	1	76	4.98318e-50	156.184	cd01803	Ubiquitin	-	cl00155
Q#158 - >Tb11.NT.154_1	superfamily	241645	1	76	4.98318e-50	156.184	cl00155	UBQ superfamily	-	-
Q#158 - >Tb11.NT.154_1	superfamily	242019	77	128	5.08254e-26	93.9008	cl00671	Ribosomal_L40e superfamily	-	-
Q#158 - >Tb11.NT.154_1	multi-dom	214563	1	72	3.51063e-32	110.041	smart00213	UBQ	-	-
Q#159 - >Tb11.NT.155_1	specific	176398	1	76	4.98318e-50	156.184	cd01803	Ubiquitin	-	cl00155
Q#159 - >Tb11.NT.155_1	superfamily	241645	1	76	4.98318e-50	156.184	cl00155	UBQ superfamily	-	-
Q#159 - >Tb11.NT.155_1	superfamily	242019	77	128	5.08254e-26	93.9008	cl00671	Ribosomal_L40e superfamily	-	-
Q#159 - >Tb11.NT.155_1	multi-dom	214563	1	72	3.51063e-32	110.041	smart00213	UBQ	-	-
Q#165 - >Tb11.NT.186_1	superfamily	109884	50	96	0.0737667	31.4329	cl02985	Hanta_nucleocap superfamily	C	-
Q#167 - >Tb11.NT.191_2	superfamily	147395	45	99	0.0297778	29.86	cl04973	Dpy-30 superfamily	-	-
Q#169 - >Tb11.NT.212_1	superfamily	220910	26	82	1.87785e-06	41.3362	cl12515	DUF2638 superfamily	N	-
Q#170 - >Tb11.NT.220_2	specific	216964	3	55	9.8607e-08	43.88	pfam02297	COX6B	-	cl02794
Q#170 - >Tb11.NT.220_2	superfamily	243190	3	55	9.8607e-08	43.88	cl02794	Cyt_c_Oxidase_VIb superfamily	-	-
Search-ID:	QM3-qcdsearch-20080F2D37B94A48
Data source:	cdsearch/cdd v3.10
E-Value cut-off:	0.1
Low-complexity regions:	Not filtered
Maximum aligns:	500
Run time:	0:00:00:50
Total queries parsed:	173
Valid queries:	173
Failed queries:	0
Queries with no domain hits:	111
Total domains found:	262
Total clusters found:	42
Total specific features found:	5
Total generic features found:	15
